# Supplementary material for: Detection of Mycotoxigenic Fungi and Residual Mycotoxins in Cannabis Buds Following Gamma Irradiation
Source: Toxins (Basel). 2025 Oct 28;17(11):528. doi: 10.3390/toxins17110528 (PMC12656284; doi:10.3390/toxins17110528)
Supplement: Supplementary file 1 [file toxins-17-00528-s001.zip]

Archive with 1 entries (1 files):
- toxins-3919308-supplementary.pdf
